# Supplementary material for: WhoGEM: an admixture-based prediction machine accurately predicts quantitative functional traits in plants
Source: Genome Biol. 2019 May 28;20:106. doi: 10.1186/s13059-019-1697-0 (PMC6537182; doi:10.1186/s13059-019-1697-0)
Supplement: Supplementary file 3 — Table S2. Classification of 262 M. truncatula accessions in eight populations. (CSV 26 kb) [file 13059_2019_1697_MOESM3_ESM.csv]

ID	Pop	Country	Lat	Long	Elev	MajorComponent	K1	K2	K3	K4	K5	K6	K7	K8
HM001	SA22322	Syria	35,017	37,1	471,227	K8.7	1E-05	1E-05	1E-05	1E-05	1E-05	1E-05	0,99993	1E-05
HM002	SA28064	Cyprus	34,783	33,167	275,627	K8.7	1E-05	1E-05	1E-05	1E-05	1E-05	1E-05	0,99993	1E-05
HM003	ESP105-L	Spain	38,076	-3,816	329,648	K8.8	1E-05	1E-05	1E-05	1E-05	1E-05	1E-05	1E-05	0,99993
HM004	DZA045-6	Algeria	36,923	7,736	72,775	K8.4	0,089584	1E-05	1E-05	0,802167	1E-05	0,049067	0,059142	1E-05
HM005	DZA315-16	Algeria	34,716	0,158	1136,269	K8.4	1E-05	1E-05	1E-05	0,996524	0,003416	1E-05	1E-05	1E-05
HM006	F83005-5	France	43,33	6,14	374,343	K8.7	1E-05	1E-05	0,005154	0,005601	0,106365	0,381932	0,500919	1E-05
HM007	Salses71B	France	42,49	2,56	1038,122	K8.6	1E-05	0,094617	1E-05	1E-05	1E-05	0,706953	0,065884	0,132506
HM008	DZA012-J	Algeria	36,548667908	3,1833333969	150,255	K8.1	0,99993	1E-05	1E-05	1E-05	1E-05	1E-05	1E-05	1E-05
HM009	GRC020-B	Greece	38,122	21,543	43,498	K8.7	1E-05	1E-05	1E-05	1E-05	1E-05	1E-05	0,99993	1E-05
HM010	SA24714	Italy	37,533	14,517	226,711	K8.7	1E-05	1E-05	1E-05	1E-05	0,050044	0,156254	0,793652	1E-05
HM011	DZA327-7	Algeria	35,252	-0,703	461,027	K8.8	0,432346	1E-05	1E-05	1E-05	1E-05	1E-05	1E-05	0,567594
HM012	SA26063	Morocco	32,167	-8,833	286,593	K8.8	1E-05	1E-05	0,033584	1E-05	1E-05	1E-05	1E-05	0,966356
HM013	Salses42B	France	42,49	2,56	1038,122	K8.8	0,095273	0,492409	1E-05	1,6E-05	1,2E-05	0,043014	1E-05	0,369256
HM014	DZA233-4	Algeria	35,847	4,951	1390,534	K8.4	0,188888	1E-05	1E-05	0,811052	1E-05	1E-05	1E-05	1E-05
HM015	F11013-3	France	43,09	2,52	215,413	K8.6	1E-05	1E-05	1E-05	1E-05	1E-05	0,99993	1E-05	1E-05
HM016	SA09707	Tunisia	36	8	507,065	K8.4	1E-05	1E-05	0,001498	0,912034	0,086417	1E-05	1E-05	1E-05
HM019	Borung	Unknown-Cultivar	NA	NA	NA	K8.4	1E-05	1E-05	0,098301	0,897759	0,003891	1E-05	1E-05	1E-05
HM020	TN1.11	Tunisia	36,2248084158	10,4375183791	11,625	K8.5	1E-05	1E-05	0,135592	0,094599	0,739736	1E-05	0,030032	1E-05
HM021	TN1.21	Tunisia	36,2248084158	10,4375183791	11,625	K8.5	1E-05	1E-05	0,145856	0,035512	0,787484	1E-05	0,031109	1E-05
HM023	TN6.18	Tunisia	35,572298	8,670788	959,526	K8.7	1E-05	1E-05	1E-05	0,026715	0,340984	1E-05	0,632252	1E-05
HM024	TN8.3	Tunisia	36,7113916266	10,4467684397	3,434	K8.3	1E-05	0,254006	0,745934	1E-05	1E-05	1E-05	1E-05	1E-05
HM025	TN9.22	Tunisia	36,5584688616	8,7550521256	160,602	K8.4	1E-05	1E-05	0,082413	0,901436	0,016101	1E-05	1E-05	1E-05
HM026	F11008-C	France	42,55	2,56	1053,951	K8.6	1E-05	1E-05	1E-05	1E-05	1E-05	0,99993	1E-05	1E-05
HM027	F83005-9	France	43,33	6,14	374,343	K8.6	1E-05	1E-05	1E-05	0,211758	1E-05	0,578975	0,209218	1E-05
HM028	DZA241-2	Algeria	35,487	6,478	1035,529	K8.3	1E-05	1E-05	0,99993	1E-05	1E-05	1E-05	1E-05	1E-05
HM031	ESP158-A	Spain	37,529	-5,023	117,905	K8.8	1E-05	1E-05	1E-05	1E-05	1E-05	1E-05	1E-05	0,99993
HM032	F11005-E	France	43,06	3,05	138,785	K8.8	0,104653	0,481693	1E-05	1E-05	1E-05	1E-05	1E-05	0,413604
HM033	F20047-A	France,Corsica	42,582	9,06	654,007	K8.6	1E-05	1E-05	1E-05	0,023604	1E-05	0,976336	1E-05	1E-05
HM034	F20089-B	France,Corsica	42,971	9,367	327,13	K8.6	0,023015	1E-05	1E-05	1E-05	1E-05	0,813702	0,163233	1E-05
HM035	F66017	France	42,37	2,45	1491,34	K8.6	1E-05	1E-05	1E-05	1E-05	1E-05	0,99993	1E-05	1E-05
HM036	GRC042-1	Greece	37,641	23,142	256,408	K8.7	1E-05	1E-05	1E-05	1E-05	1E-05	1E-05	0,99993	1E-05
HM037	GRC064-B	Greece	39,987	23,932	198,526	K8.7	0,010462	1E-05	1E-05	1E-05	0,07519	1E-05	0,914299	1E-05
HM038	PRT180-A	Portugal	37,193	-8,887	35,686	K8.8	1E-05	0,450984	1E-05	1E-05	1E-05	1E-05	1E-05	0,548956
HM039	SA03116	Israel	32	35	209,111	K8.7	1E-05	1E-05	1E-05	1E-05	0,441332	1E-05	0,558608	1E-05
HM040	SA03780	Italy	38,1	15,65	40,16	K8.7	1E-05	1E-05	1E-05	1E-05	1E-05	1E-05	0,99993	1E-05
HM041	SA09048	Libya	32,2	20,55	104,751	K8.7	1E-05	0,166677	0,008195	0,065907	0,496652	1E-05	0,262539	1E-05
HM042	SA09119	Turkey	41,033	28,95	2,782	K8.5	1E-05	1E-05	0,047697	1E-05	0,952243	1E-05	1E-05	1E-05
HM043	SA09944	Tunisia	35,567	8,667	982,411	K8.4	1E-05	1E-05	1E-05	0,999929	1,1E-05	1E-05	1E-05	1E-05
HM044	SA14161	Jordan	32,317	35,75	883,22	K8.7	1E-05	1E-05	1E-05	1E-05	0,365498	1E-05	0,634442	1E-05
HM045	SA14163	Jordan	32	35	209,111	K8.7	1E-05	1E-05	1E-05	1E-05	0,549295	1E-05	0,450645	1E-05
HM046	SA27882	Morocco	33,083	-6,667	743,91	K8.2	0,037713	0,500422	1E-05	0,138674	0,00727	1E-05	0,038441	0,27746
HM047	DZA014	Algeria	36,475	3,311	907,465	K8.1	0,99993	1E-05	1E-05	1E-05	1E-05	1E-05	1E-05	1E-05
HM048	DZA016-F	Algeria	36,279	3,567	623,734	K8.4	0,115562	1E-05	0,029819	0,854568	1E-05	1E-05	1E-05	1E-05
HM049	DZA058-5	Algeria	36,14	7,944	826,189	K8.4	1E-05	1E-05	1E-05	0,99993	1E-05	1E-05	1E-05	1E-05
HM050	DZA058-J	Algeria	36,14	7,944	826,189	K8.4	1E-05	1E-05	0,012704	0,928511	0,058734	1E-05	1E-05	1E-05
HM051	DZA202-4	Algeria	35,221	0,121	488,569	K8.8	0,418001	1E-05	1E-05	1E-05	1E-05	1E-05	1E-05	0,581939
HM052	DZA210-3	Algeria	35,857	2,039	1202,076	K8.1	0,99993	1E-05	1E-05	1E-05	1E-05	1E-05	1E-05	1E-05
HM053	DZA246-6	Algeria	36,302	7,15	646,527	K8.4	1E-05	1,8E-05	1E-05	0,999921	1E-05	1E-05	1,1E-05	1E-05
HM054	DZA309-A	Algeria	34,803	-1,674	425,064	K8.8	0,216628	1E-05	1E-05	1E-05	1E-05	1E-05	1E-05	0,783312
HM055	DZA326	Algeria	35,216	-0,984	472,759	K8.8	0,440811	1E-05	1E-05	1E-05	1E-05	1E-05	1E-05	0,559129
HM056	ESP074-A	Spain	41,121	0,988	139,675	K8.2	1E-05	0,836055	1E-05	0,125222	1E-05	0,038673	1E-05	1E-05
HM057	ESP155-D	Spain	37,534	-5,964	47,341	K8.8	1E-05	1E-05	1E-05	1E-05	1E-05	1E-05	1E-05	0,99993
HM058	ESP163-E	Spain	36,989	-4,285	883,633	K8.2	1E-05	0,99993	1E-05	1E-05	1E-05	1E-05	1E-05	1E-05
HM059	F11012-A	France	43	2,44	719,633	K8.6	1E-05	1E-05	1E-05	1E-05	1E-05	0,893569	1E-05	0,106371
HM060	F20015-10	France,Corsica	42,084	9,369	105,238	K8.6	1E-05	1E-05	1E-05	1E-05	1E-05	0,99993	1E-05	1E-05
HM061	GRC033-B2	Greece	36,915	22,5	310,407	K8.7	1E-05	1E-05	1E-05	1E-05	1E-05	1E-05	0,99993	1E-05
HM062	GRC063-D	Greece	40,159	23,732	40,073	K8.7	1E-05	1E-05	1E-05	1E-05	1E-05	1E-05	0,99993	1E-05
HM063	PRT176-F	Portugal	37,153	-7,726	89,15	K8.2	1E-05	0,99993	1E-05	1E-05	1E-05	1E-05	1E-05	1E-05
HM064	PRT178-D	Portugal	37,206	-8,488	25	K8.7	1E-05	0,197673	1E-05	1E-05	1E-05	0,127079	0,451788	0,22342
HM065	PRT179-J	Portugal	37,075	-8,8	31,059	K8.8	1E-05	0,496961	1E-05	1E-05	1E-05	1E-05	1E-05	0,502979
HM066	SA01489	Israel	32,683	35,4	488,262	K8.7	1E-05	1E-05	1E-05	1E-05	0,456017	1E-05	0,543923	1E-05
HM067	SA01526	Algeria	36	3	751,968	K8.1	0,99993	1E-05	1E-05	1E-05	1E-05	1E-05	1E-05	1E-05
HM068	SA03648	Portugal	37,15	-7,55	20,245	K8.2	1E-05	0,96987	1E-05	1E-05	1E-05	1E-05	1E-05	0,03007
HM069	SA07749	Tunisia	36,217	10,283	186,752	K8.3	1E-05	1E-05	0,99993	1E-05	1E-05	1E-05	1E-05	1E-05
HM070	SA08625	Morocco	33	-6	957,644	K8.2	0,039082	0,473089	1E-05	0,117882	0,001347	1E-05	0,044633	0,323946
HM071	SA08626	Morocco	29,717	-9,6	257,608	K8.2	0,097979	0,562182	1E-05	0,088802	0,030727	1E-05	0,047875	0,172415
HM072	SA09357	Algeria	36,65	7,417	100,26	K8.4	0,102939	1E-05	1E-05	0,849676	1E-05	1E-05	0,047335	1E-05
HM073	SA09710	Tunisia	35,75	8,517	604,487	K8.4	1E-05	1E-05	1E-05	0,99993	1E-05	1E-05	1E-05	1E-05
HM074	SA09866	Algeria	36,65	7,417	100,26	K8.4	0,106902	1E-05	1E-05	0,893038	1E-05	1E-05	1E-05	1E-05
HM075	SA12451	Italy	39,117	8,933	475,011	K8.6	0,002572	0,242293	0,03527	0,309175	1E-05	0,407776	0,002894	1E-05
HM076	SA23859	Tunisia	36,417	9,25	352,072	K8.4	1E-05	1E-05	0,063098	0,925885	1E-05	1E-05	0,010967	1E-05
HM077	SA27062	Greece	38,083	22,567	24,515	K8.7	1E-05	1E-05	1E-05	1E-05	1E-05	1E-05	0,99993	1E-05
HM078	SA27063	Greece	38,083	22,567	24,515	K8.7	1E-05	1E-05	1E-05	1E-05	1E-05	1E-05	0,99993	1E-05
HM079	DZA045-4c	Algeria	36,923	7,736	72,775	K8.4	0,108694	1E-05	1E-05	0,886618	1E-05	0,004638	1E-05	1E-05
HM080	DZA061-B3d	Algeria	36,5	7,404	220,023	K8.4	0,109436	1E-05	1E-05	0,890504	1E-05	1E-05	1E-05	1E-05
HM081	DZA202-5	Algeria	35,221	0,121	488,569	K8.8	0,447733	1E-05	1E-05	1E-05	1E-05	1E-05	1E-05	0,552207
HM082	DZA210-2	Algeria	35,857	2,039	1202,076	K8.1	0,99993	1E-05	1E-05	1E-05	1E-05	1E-05	1E-05	1E-05
HM083	DZA210-5	Algeria	35,857	2,039	1202,076	K8.1	0,99993	1E-05	1E-05	1E-05	1E-05	1E-05	1E-05	1E-05
HM084	DZA243-6	Algeria	35,809	7,367	961,128	K8.4	1E-05	1E-05	1E-05	0,961181	0,038759	1E-05	1E-05	1E-05
HM085	DZA319	Algeria	35,288	-0,571	424,505	K8.8	0,358566	1E-05	1E-05	1E-05	1E-05	1E-05	1E-05	0,641374
HM086	DZA322--	Algeria	35,387	-0,841	149,032	K8.8	0,321032	1E-05	1E-05	1E-05	1E-05	1E-05	1E-05	0,678908
HM087	DZA323-1	Algeria	35,633	-0,874	476,578	K8.8	0,420924	1E-05	1E-05	1E-05	1E-05	1E-05	1E-05	0,579016
HM088	DZA323-D	Algeria	35,633	-0,874	476,578	K8.8	0,414054	1E-05	1E-05	1E-05	1E-05	1E-05	1E-05	0,585886
HM089	ESP155-A	Spain	37,534	-5,964	47,341	K8.8	1E-05	1E-05	1E-05	1E-05	1E-05	1E-05	1E-05	0,99993
HM091	ESP171-F	Spain	36,388	-6,113	28,347	K8.2	1E-05	0,407577	0,051424	1E-05	0,02802	0,170666	0,342284	1E-05
HM092	ESP174-A	Spain	37,333	-6,761	12,224	K8.2	1E-05	0,99993	1E-05	1E-05	1E-05	1E-05	1E-05	1E-05
HM093	ESP173-A	Spain	37,391	-6,233	29,96	K8.8	1E-05	0,152883	1E-05	1E-05	1E-05	0,012586	1E-05	0,834481
HM095	F20025-4	France,Corsica	42,756	9,451	96,393	K8.6	1E-05	1E-05	1E-05	1E-05	1E-05	0,99993	1E-05	1E-05
HM096	F20026-F	France,Corsica	42,924	9,357	37,646	K8.6	1E-05	1E-05	1E-05	1E-05	1E-05	0,99993	1E-05	1E-05
HM097	F83005-G	France	43,33	6,14	374,343	K8.6	0,498772	1E-05	1E-05	1E-05	1E-05	0,419001	0,082178	1E-05
HM098	PRT176-12	Portugal	37,153	-7,726	89,15	K8.2	1E-05	0,403552	0,031308	1E-05	1E-05	0,229275	0,335826	1E-05
HM099	SA02840	Cyprus	35	33	694,319	K8.7	1E-05	1E-05	1E-05	1E-05	1E-05	1E-05	0,99993	1E-05
HM101	A17_Varma	Unknown-Reference	NA	NA	NA	K8.2	1E-05	0,99993	1E-05	1E-05	1E-05	1E-05	1E-05	1E-05
HM105	SA09137	Algeria	34,833	-0,167	838,968	K8.4	1,5E-05	1E-05	1E-05	0,968387	0,031548	1E-05	1E-05	1E-05
HM106	SA09434	Tunisia	35,833	9,2	883,597	K8.4	1E-05	1E-05	0,02533	0,94781	0,004419	1E-05	0,022401	1E-05
HM107	SA09670	Algeria	34,833	-1,35	1098,571	K8.4	0,170105	1E-05	1E-05	0,760176	0,061901	1E-05	1E-05	0,007778
HM108	SA09715	Tunisia	35,75	8,517	604,487	K8.4	1E-05	1E-05	1E-05	0,834992	0,164948	1E-05	1E-05	1E-05
HM109	SA11959	Israel	33	35	10,668	K8.7	1E-05	1E-05	1E-05	0,037395	0,314659	1E-05	0,647896	1E-05
HM111	SA27192	Italy	NA	NA	50	K8.7	1E-05	1E-05	0,081256	1E-05	0,045806	0,157137	0,715762	1E-05
HM112	SA28097	Cyprus	NA	NA	500	K8.7	1E-05	1E-05	1E-05	1E-05	1E-05	1E-05	0,99993	1E-05
HM114	CRE009-A	Greece,Crete	35,035	25,935	6,099	K8.7	0,045706	1E-05	1E-05	1E-05	1E-05	1E-05	0,954234	1E-05
HM115	Cyprus_C	Cyprus	NA	NA	NA	K8.7	1E-05	1E-05	1E-05	1E-05	1E-05	1E-05	0,99993	1E-05
HM117	ESP031-A	Spain	37,5	-1,991	706,311	K8.2	1E-05	0,99993	1E-05	1E-05	1E-05	1E-05	1E-05	1E-05
HM118	ESP043-B	Spain	36,42	-5,125	8,719	K8.2	1E-05	0,99993	1E-05	1E-05	1E-05	1E-05	1E-05	1E-05
HM119	ESP050-B	Spain	37,06	-5,808	30,547	K8.8	1E-05	1E-05	1E-05	1E-05	1E-05	1E-05	1E-05	0,99993
HM120	ESP095-C	Spain	36,986	-2,914	914,415	K8.2	1E-05	0,99993	1E-05	1E-05	1E-05	1E-05	1E-05	1E-05
HM121	ESP104-A	Spain	37,946	-4,525	153,298	K8.8	1E-05	1,1E-05	1E-05	1E-05	1E-05	1E-05	1E-05	0,999929
HM122	Esp159-11	Spain	37,424	-4,755	253,468	K8.8	1,7E-05	1E-05	1E-05	1E-05	1E-05	1E-05	1E-05	0,999923
HM124	Esp165-D	Spain	36,685	-4,793	205,672	K8.2	1E-05	0,805443	1E-05	1E-05	1E-05	1E-05	1E-05	0,194497
HM125	ESP175-A	Spain	37,284	-7,122	27,296	K8.2	1E-05	0,976067	1E-05	1E-05	1E-05	1E-05	1E-05	0,023873
HM126	F20015-L	France,Corsica	42,084	9,369	105,238	K8.6	1E-05	1E-05	1E-05	1E-05	1E-05	0,99993	1E-05	1E-05
HM127	F20025-F	France,Corsica	42,756	9,451	96,393	K8.6	1E-05	1E-05	1E-05	1E-05	1E-05	0,99993	1E-05	1E-05
HM128	F20058-6	France,Corsica	41,405	9,127	113,12	K8.6	1E-05	0,046285	1E-05	0,010159	1E-05	0,8933	0,050216	1E-05
HM129	F20069-A	France,Corsica	42,592	8,908	446,291	K8.6	0,100408	0,041078	1E-05	1E-05	1E-05	0,858464	1E-05	1E-05
HM130	F20069-C	France,Corsica	42,592	8,908	446,291	K8.6	0,084341	0,1514	1E-05	1E-05	1E-05	0,764209	1E-05	1E-05
HM131	F34042-D	France	43,4	3,46	17,745	K8.6	1E-05	1E-05	1E-05	1E-05	1E-05	0,99993	1E-05	1E-05
HM133	GRC098-A	Greece	38,203	22,138	64,503	K8.7	0,012834	1E-05	1E-05	1E-05	1E-05	1E-05	0,987106	1E-05
HM134	SA02084	Greece	37,55	25,133	10,964	K8.7	0,147112	1E-05	1E-05	1E-05	1E-05	1E-05	0,852828	1E-05
HM135	SA02748	Israel	32,8	35,533	-161,737	K8.7	1E-05	1E-05	1E-05	1E-05	0,280736	1E-05	0,719204	1E-05
HM138	SA08454	Libya	32,5	20,833	330,214	K8.7	1E-05	0,022298	1E-05	0,048037	0,490173	1E-05	0,439452	1E-05
HM139	SA08623	Morocco	33,067	-7	647,789	K8.8	1E-05	1E-05	1E-05	1E-05	1E-05	1E-05	1E-05	0,99993
HM141	SA09456	Tunisia	34,75	10,717	11,646	K8.5	1E-05	1E-05	1E-05	1E-05	0,99993	1E-05	1E-05	1E-05
HM143	SA10481	Tunisia	36,833	10,217	1,217	K8.4	1E-05	1E-05	0,141641	0,753302	0,105007	1E-05	1E-05	1E-05
HM145	SA19964	Turkey	37,883	28,5	73	K8.7	1E-05	1E-05	0,055117	1E-05	0,059663	0,071957	0,813224	1E-05
HM146	SA21302	Libya	32,667	14,25	14,345	K8.7	1E-05	1E-05	0,069666	1E-05	1E-05	1E-05	0,930274	1E-05
HM147	SA21362	Libya	31,417	15,25	205,93	K8.5	1E-05	1E-05	1E-05	1E-05	0,857286	1E-05	0,142654	1E-05
HM148	SA21590	Libya	31,25	16,033	221,382	K8.7	1E-05	1E-05	1E-05	1E-05	1E-05	1E-05	0,99993	1E-05
HM149	SA21819	Cyprus	34,7	33,05	53,063	K8.7	1E-05	1E-05	1E-05	1E-05	1E-05	1E-05	0,99993	1E-05
HM150	SA22323	Syria	35,017	37,083	468,759	K8.7	1E-05	1,2E-05	1E-05	1E-05	1E-05	1E-05	0,999928	1E-05
HM151	SA25226	Italy	37,133	14,917	694,944	K8.7	1E-05	1E-05	1E-05	1E-05	0,053694	1E-05	0,946246	1E-05
HM152	SA25654	Morocco	33,883	-5,617	512,359	K8.8	1E-05	1E-05	1E-05	1E-05	1E-05	1E-05	1E-05	0,99993
HM153	SA25898	Italy	39,133	9,533	14,281	K8.7	1E-05	1E-05	0,029236	0,289433	0,026048	0,323468	0,331784	1E-05
HM154	SA27778	Morocco	32,55	-7,683	260,171	K8.8	1E-05	1E-05	1E-05	1,2E-05	1E-05	1E-05	1E-05	0,999928
HM155	SA27961	Morocco	31,833	-6,933	861,715	K8.8	1E-05	1E-05	1E-05	1E-05	1E-05	1E-05	1E-05	0,99993
HM156	SA28089	Cyprus	34,9	33,617	3,244	K8.7	1E-05	1E-05	1E-05	1E-05	1E-05	1E-05	0,99993	1E-05
HM157	SA28099	Cyprus	34,69	33	51,887	K8.7	1E-05	1E-05	1E-05	1E-05	1E-05	1E-05	0,99993	1E-05
HM159	arboretu	France	43,11	3	1,964	K8.6	1E-05	1E-05	1E-05	1E-05	1E-05	0,99993	1E-05	1E-05
HM160	CRE005-A	Greece,Crete	35,115	24,688	99,174	K8.7	1E-05	1E-05	1E-05	1E-05	0,062318	0,13148	0,806151	1E-05
HM161	DZA033-2	Algeria	36,509	5,394	769,547	K8.1	0,902957	1E-05	1E-05	0,096983	1E-05	1E-05	1E-05	1E-05
HM162	DZA055-H	Algeria	36,005	8,112	522,006	K8.4	1E-05	1E-05	1E-05	0,8539	0,14604	1E-05	1E-05	1E-05
HM163	DZA061-11	Algeria	36,5	7,404	220,023	K8.4	0,092247	1E-05	1E-05	0,724671	1E-05	0,183033	1E-05	1E-05
HM164	DZA215-5	Algeria	34,916	1,527	1141,798	K8.8	0,582308	1E-05	1E-05	0,029768	0,004393	1E-05	1E-05	0,38349
HM165	DZA231-1	Algeria	36,108	4,944	961,385	K8.4	0,099406	1E-05	1E-05	0,838303	1E-05	0,060077	0,002174	1E-05
HM166	DZA236-2	Algeria	36,014	6,567	780,337	K8.4	1E-05	1E-05	1E-05	0,905537	0,094396	1,6E-05	1E-05	1E-05
HM167	DZA242-A	Algeria	35,509	6,892	893,63	K8.4	1E-05	1E-05	0,00326	0,869242	0,127448	1E-05	1E-05	1E-05
HM168	DZA323-3	Algeria	35,633	-0,874	476,578	K8.8	0,424133	1E-05	1E-05	1E-05	1E-05	1E-05	1E-05	0,575807
HM169	ESP039-A	Spain	36,95	-4,122	914,008	K8.8	1E-05	0,088321	1E-05	1E-05	1E-05	1E-05	1E-05	0,911619
HM170	ESP042-B	Spain	36,577	-4,843	419,936	K8.2	0,010636	0,819658	1E-05	1E-05	1E-05	1E-05	1E-05	0,169656
HM172	ESP048-E	Spain	36,429	-5,703	58,605	K8.8	1E-05	0,446333	1E-05	1E-05	1E-05	1E-05	1E-05	0,553607
HM173	ESP048-F	Spain	36,429	-5,703	58,605	K8.8	1E-05	0,406258	1E-05	1E-05	1E-05	1E-05	1E-05	0,593682
HM175	ESP098-B	Spain	37,104	-4,232	638,808	K8.8	1E-05	1E-05	1E-05	1E-05	1E-05	1E-05	1E-05	0,99993
HM176	ESP098-C	Spain	37,104	-4,232	638,808	K8.8	1E-05	1E-05	1E-05	1E-05	1E-05	1E-05	1E-05	0,99993
HM177	ESP100-G	Spain	37,06	-4,626	401,494	K8.8	1E-05	1E-05	1E-05	1E-05	1E-05	1E-05	1E-05	0,99993
HM178	ESP103-B	Spain	37,728	-4,854	223,837	K8.8	1E-05	1E-05	1E-05	1E-05	1E-05	1E-05	1E-05	0,99993
HM179	ESP162-A	Spain	37,245	-4,315	480,453	K8.8	1E-05	1E-05	1E-05	1E-05	1E-05	1E-05	1E-05	0,99993
HM180	ESP163-C	Spain	36,989	-4,285	883,633	K8.8	1E-05	0,04864	1E-05	1E-05	1E-05	1E-05	1E-05	0,9513
HM181	ESP175-D	Spain	37,284	-7,122	27,296	K8.2	1E-05	0,99993	1E-05	1E-05	1E-05	1E-05	1E-05	1E-05
HM182	F11013-A	France	43,09	2,52	215,413	K8.6	1E-05	1E-05	1E-05	1E-05	1E-05	0,99993	1E-05	1E-05
HM183	F20015-8	France,Corsica	42,084	9,369	105,238	K8.6	1E-05	1E-05	1E-05	1E-05	1E-05	0,99993	1E-05	1E-05
HM184	F20058-B	France,Corsica	41,405	9,127	113,12	K8.6	0,056047	0,049812	0,013714	0,068109	1E-05	0,743815	0,068483	1E-05
HM185	F20081-A	France,Corsica	42,401	9,504	195,039	K8.6	1E-05	1E-05	1E-05	1E-05	1E-05	0,99993	1E-05	1E-05
HM186	GRC024-H	Greece	37,723	21,874	220,541	K8.7	1E-05	1E-05	1E-05	1E-05	1E-05	1E-05	0,99993	1E-05
HM187	GRC033-C	Greece	36,915	22,5	310,407	K8.7	1E-05	1E-05	1E-05	1E-05	0,011902	1E-05	0,988038	1E-05
HM188	GRC040-1	Greece	37,596	23,011	297,835	K8.7	1E-05	1E-05	1E-05	1E-05	1E-05	1E-05	0,99993	1E-05
HM189	PRT177-C	Portugal	37,19	-8,081	128,108	K8.2	1E-05	0,692104	1E-05	1E-05	1E-05	1E-05	1E-05	0,307836
HM190	SA02806	Portugal	38,867	-7,283	425,041	K8.8	1E-05	1E-05	1E-05	1E-05	1E-05	1E-05	1E-05	0,99993
HM191	SA03653	Portugal	38,733	-9,133	56,357	K8.7	1E-05	0,149468	0,063758	0,04207	0,077543	0,216459	0,397195	0,053496
HM192	SA07763	Tunisia	36,217	10,283	186,752	K8.3	1E-05	1E-05	0,99993	1E-05	1E-05	1E-05	1E-05	1E-05
HM193	SA08638	Morocco	33,167	-5,633	1091,775	K8.8	1E-05	1E-05	1E-05	1E-05	1E-05	1E-05	1E-05	0,99993
HM194	SA09700	Tunisia	36,35	9,617	253,592	K8.3	1E-05	1E-05	0,99993	1E-05	1E-05	1E-05	1E-05	1E-05
HM195	SA09728	Tunisia	34,75	10,717	11,646	K8.5	1E-05	1E-05	1E-05	1E-05	0,99993	1E-05	1E-05	1E-05
HM196	SA09970	Tunisia	35,083	8,667	832,03	K8.4	1E-05	1E-05	1E-05	0,960559	0,039381	1E-05	1E-05	1E-05
HM197	SA12455	Italy,Sardinia	NA	NA	70	K8.6	0,030478	0,038132	1E-05	0,401731	1E-05	0,454085	0,075543	1E-05
HM198	SA18543	Tunisia	35,567	8,667	982,411	K8.4	1E-05	1E-05	0,003819	0,994419	0,001712	1E-05	1E-05	1E-05
HM199	SA19983	Cyprus	34,667	33,083	6,882	K8.3	1E-05	1E-05	0,426694	0,414761	0,158496	1E-05	1E-05	1E-05
HM200	SA19998	Cyprus	34,733	33,167	96,084	K8.7	1E-05	1E-05	1E-05	1E-05	1E-05	1E-05	0,99993	1E-05
HM201	SA24576	Morocco	34,083	-5	431,285	K8.8	1E-05	1E-05	1E-05	1E-05	1E-05	1E-05	1E-05	0,99993
HM202	SA25941	Italy	39	9	8,846	K8.6	1E-05	0,185279	1E-05	0,179686	1E-05	0,625437	0,009558	1E-05
HM203	SA27176	Greece	38,483	22,5	654,81	K8.7	1E-05	1E-05	1E-05	1E-05	1E-05	1E-05	0,99993	1E-05
HM205	SA28375	Portugal	37,067	-8,8	48,018	K8.8	1E-05	0,518325	1E-05	1E-05	1E-05	1E-05	0,016596	0,465029
HM206	Salse57A	France	42,49	2,56	1038,122	K8.6	1E-05	1E-05	1E-05	1E-05	1E-05	0,99993	1E-05	1E-05
HM207	Caliph	Unknown-Cultivar	NA	NA	NA	K8.7	1E-05	0,035641	1E-05	0,062203	1E-05	1E-05	0,902106	1E-05
HM208	Paraggio	Unknown-Cultivar	NA	NA	NA	K8.7	1E-05	1E-05	1E-05	0,019773	0,32636	1E-05	0,653817	1E-05
HM209	Sephi	Unknown-Cultivar	NA	NA	NA	K8.7	1E-05	1E-05	1E-05	1E-05	1E-05	1E-05	0,99993	1E-05
HM210	TN1.1	Tunisia	36,2248084158	10,4375183791	11,625	K8.5	1E-05	1E-05	1E-05	1E-05	0,99993	1E-05	1E-05	1E-05
HM211	TN1.17	Tunisia	36,2248084158	10,4375183791	11,625	K8.5	1E-05	1E-05	1E-05	1E-05	0,99993	1E-05	1E-05	1E-05
HM212	TN1.3	Tunisia	36,2248084158	10,4375183791	11,625	K8.5	1E-05	1E-05	1E-05	1E-05	0,99993	1E-05	1E-05	1E-05
HM213	TN7.11	Tunisia	36,1793798561	8,7143063469	691,258	K8.4	1E-05	1E-05	1E-05	0,999926	1E-05	1E-05	1,4E-05	1E-05
HM214	TN7.13	Tunisia	36,1793798561	8,7143063469	691,258	K8.4	1E-05	1E-05	1E-05	0,99993	1E-05	1E-05	1E-05	1E-05
HM215	TN7.17	Tunisia	36,1793798561	8,7143063469	691,258	K8.4	1E-05	1E-05	1E-05	0,99993	1E-05	1E-05	1E-05	1E-05
HM217	TN7.19	Tunisia	36,1793798561	8,7143063469	691,258	K8.4	1E-05	1E-05	1E-05	0,99993	1E-05	1E-05	1E-05	1E-05
HM218	TN7.2	Tunisia	36,1793798561	8,7143063469	691,258	K8.4	1E-05	1E-05	1E-05	0,99993	1E-05	1E-05	1E-05	1E-05
HM219	TN7.20	Tunisia	36,1793798561	8,7143063469	691,258	K8.4	1E-05	1E-05	0,080531	0,919409	1E-05	1E-05	1E-05	1E-05
HM220	TN7.22	Tunisia	36,1793798561	8,7143063469	691,258	K8.4	1E-05	1E-05	1E-05	0,99993	1E-05	1E-05	1E-05	1E-05
HM221	TN7.23	Tunisia	36,1793798561	8,7143063469	691,258	K8.4	1E-05	1E-05	0,156247	0,802179	0,041525	1E-05	1E-05	1E-05
HM222	TN7.4	Tunisia	36,1793798561	8,7143063469	691,258	K8.4	1E-05	1E-05	1E-05	0,99993	1E-05	1E-05	1E-05	1E-05
HM223	TN8.15	Tunisia	36,7113916266	10,4467684397	3,434	K8.3	1E-05	1E-05	0,99993	1E-05	1E-05	1E-05	1E-05	1E-05
HM224	TN8.21	Tunisia	36,7113916266	10,4467684397	3,434	K8.4	1E-05	1E-05	1E-05	0,99993	1E-05	1E-05	1E-05	1E-05
HM225	TN8.22	Tunisia	36,7113916266	10,4467684397	3,434	K8.3	1E-05	1E-05	0,622929	0,206443	0,08101	1E-05	0,089578	1E-05
HM226	TN8.23	Tunisia	36,7113916266	10,4467684397	3,434	K8.3	1E-05	1E-05	0,99993	1E-05	1E-05	1E-05	1E-05	1E-05
HM227	TN8.24	Tunisia	36,7113916266	10,4467684397	3,434	K8.3	1E-05	1E-05	0,99993	1E-05	1E-05	1E-05	1E-05	1E-05
HM228	TN8.25	Tunisia	36,7113916266	10,4467684397	3,434	K8.3	1E-05	1E-05	0,99993	1E-05	1E-05	1E-05	1E-05	1E-05
HM229	TN8.28	Tunisia	36,7113916266	10,4467684397	3,434	K8.3	1E-05	1E-05	0,99993	1E-05	1E-05	1E-05	1E-05	1E-05
HM230	TN8.4	Tunisia	36,7113916266	10,4467684397	3,434	K8.3	1E-05	1E-05	0,99993	1E-05	1E-05	1E-05	1E-05	1E-05
HM231	TN8.5	Tunisia	36,7113916266	10,4467684397	3,434	K8.3	1E-05	1E-05	0,99993	1E-05	1E-05	1E-05	1E-05	1E-05
HM232	TN9.12	Tunisia	36,5584688616	8,7550521256	160,602	K8.4	1E-05	1E-05	1E-05	0,99993	1E-05	1E-05	1E-05	1E-05
HM233	TN9.15	Tunisia	36,5584688616	8,7550521256	160,602	K8.4	1E-05	1E-05	1E-05	0,99993	1E-05	1E-05	1E-05	1E-05
HM234	TN9.17	Tunisia	36,5584688616	8,7550521256	160,602	K8.4	1E-05	1E-05	1E-05	0,99993	1E-05	1E-05	1E-05	1E-05
HM235	TN9.20	Tunisia	36,5584688616	8,7550521256	160,602	K8.3	1E-05	1E-05	0,99993	1E-05	1E-05	1E-05	1E-05	1E-05
HM236	TN9.21	Tunisia	36,5584688616	8,7550521256	160,602	K8.4	1E-05	1E-05	1E-05	0,99993	1E-05	1E-05	1E-05	1E-05
HM237	TN9.24	Tunisia	36,5584688616	8,7550521256	160,602	K8.4	1E-05	1E-05	1E-05	0,99993	1E-05	1E-05	1E-05	1E-05
HM238	TN9.5	Tunisia	36,5584688616	8,7550521256	160,602	K8.4	1E-05	1E-05	1E-05	0,99993	1E-05	1E-05	1E-05	1E-05
HM239	TN1.5	Tunisia	36,2248084158	10,4375183791	11,625	K8.5	1E-05	1E-05	1E-05	1E-05	0,99993	1E-05	1E-05	1E-05
HM240	TN1.13	Tunisia	36,2248084158	10,4375183791	11,625	K8.5	1E-05	1E-05	1E-05	1E-05	0,99993	1E-05	1E-05	1E-05
HM241	TN1.15	Tunisia	36,2248084158	10,4375183791	11,625	K8.5	1E-05	1E-05	1E-05	1E-05	0,99993	1E-05	1E-05	1E-05
HM242	TN1.16	Tunisia	36,2248084158	10,4375183791	11,625	K8.5	1E-05	1E-05	1E-05	1E-05	0,99993	1E-05	1E-05	1E-05
HM243	TN1.18	Tunisia	36,2248084158	10,4375183791	11,625	K8.5	1E-05	1E-05	0,191597	1E-05	0,808343	1E-05	1E-05	1E-05
HM244	TN9.3	Tunisia	36,5584688616	8,7550521256	160,602	K8.4	1E-05	1E-05	1E-05	0,99993	1E-05	1E-05	1E-05	1E-05
HM245	TN9.4	Tunisia	36,5584688616	8,7550521256	160,602	K8.4	1E-05	1E-05	0,058756	0,941184	1E-05	1E-05	1E-05	1E-05
HM253	PI660496SSD	France,Corsica	42,08333333	9,5	12,698	K8.4	1E-05	1E-05	0,095768	0,833669	0,070513	1E-05	1E-05	1E-05
HM256	PI442895SSD	unknown	NA	NA	NA	K8.2	1E-05	0,99993	1E-05	1E-05	1E-05	1E-05	1E-05	1E-05
HM259	PI577599SSD	Greece	35,33333333	25,13333333	5,87	K8.8	1E-05	1E-05	1E-05	1E-05	1E-05	1E-05	1E-05	0,99993
HM260	PI516934SSD	Morocco	33,05	-6,7	877,206	K8.7	1E-05	1E-05	1E-05	1E-05	1E-05	1E-05	0,99993	1E-05
HM262	PI564941SSD	Morocco	NA	NA	NA	K8.8	1E-05	1E-05	1E-05	1E-05	1E-05	1E-05	1E-05	0,99993
HM266	PI660450SSD	Algeria	36,23	2,88	1083,365	K8.1	0,619113	1E-05	1E-05	0,380827	1E-05	1E-05	1E-05	1E-05
HM267	PI660437SSD	Algeria	35,51666667	-0,18333333	100,488	K8.4	0,150439	1E-05	1E-05	0,78772	1E-05	1E-05	1E-05	0,06179
HM268	PI660438SSD	Algeria	35,18333333	-0,63333333	477,746	K8.7	1E-05	0,028412	1E-05	1E-05	1E-05	1E-05	0,971528	1E-05
HM269	PI660470SSD	unknown	NA	NA	NA	K8.7	0,064255	1E-05	1E-05	0,308968	1E-05	0,028797	0,585312	0,012638
HM270	PI493297SSD	Portugal	37,21666667	-7,43333333	33,702	K8.2	1E-05	0,712318	1E-05	1E-05	1E-05	1E-05	1E-05	0,287622
HM271	PI384664SSD	Morocco	35,48	-6,03	7,565	K8.2	1E-05	0,99993	1E-05	1E-05	1E-05	1E-05	1E-05	1E-05
HM276	PI577627SSD	Algeria	34,78333333	-1,35	1266,035	K8.8	0,488335	1E-05	1E-05	1E-05	1E-05	1E-05	1E-05	0,511605
HM277	PI577621SSD	Algeria	34,85	0,15	791,13	K8.8	0,486422	1E-05	1E-05	1E-05	1E-05	1E-05	1E-05	0,513518
HM278	PI577635SSD	France	43,7	7,26666667	7,723	K8.6	1E-05	1E-05	1E-05	1E-05	1E-05	0,7069	0,29304	1E-05
HM279	PI660460SSD	Morocco	34,5	-6,35	8,191	K8.1	0,99993	1E-05	1E-05	1E-05	1E-05	1E-05	1E-05	1E-05
HM280	D1.2.3	Syria	NA	NA	NA	K8.7	1E-05	1E-05	1E-05	1E-05	0,076295	1E-05	0,923645	1E-05
HM287	PI577607SSD	Lebanon	33,818482	35,840678	934,104	K8.7	1E-05	1E-05	1E-05	1E-05	1E-05	1E-05	0,99993	1E-05
HM288	PI577611SSD	Germany	51,186435	10,464765	202,384	K8.8	1E-05	0,354338	1E-05	1E-05	1E-05	1E-05	1E-05	0,645602
HM289	PI577617SSD	Greece	35,25	24,75	473,437	K8.7	1E-05	1E-05	1E-05	1E-05	0,034482	0,037071	0,928397	1E-05
HM290	PI577640SSD	unknown	NA	NA	NA	K8.7	1E-05	1E-05	1E-05	1E-05	1E-05	1E-05	0,99993	1E-05
HM293	PI660411SSD	Italy	NA	NA	NA	K8.7	1E-05	1E-05	0,078128	0,059217	0,113262	0,129025	0,620338	1E-05
HM294	PI660433SSD	Algeria	36,75	3,05	172,639	K8.1	0,99993	1E-05	1E-05	1E-05	1E-05	1E-05	1E-05	1E-05
HM295	PI660442SSD	Algeria	35,41666667	1,75	909,214	K8.4	1E-05	1E-05	1E-05	0,994188	0,005752	1E-05	1E-05	1E-05
HM296	PI660444SSD	Algeria	36,75	7,26	51,591	K8.4	0,13473	1E-05	1E-05	0,86521	1E-05	1E-05	1E-05	1E-05
HM297	PI660447SSD	Algeria	36,42	7,79	338,176	K8.4	0,120541	1E-05	1E-05	0,879399	1E-05	1E-05	1E-05	1E-05
HM298	PI660448SSD	Algeria	36,36666667	2,46666667	238,014	K8.1	0,99993	1E-05	1E-05	1E-05	1E-05	1E-05	1E-05	1E-05
HM299	PI660456SSD	Morocco	33,82	-6,08	446,482	K8.8	1E-05	1E-05	1E-05	1E-05	1E-05	1E-05	1E-05	0,99993
HM300	PI660488SSD	Italy	37,91666667	13,95	587,215	K8.6	1E-05	1E-05	1E-05	0,000209	1E-05	0,634864	0,364878	1E-05
HM301	PI660494SSD	Italy	40,55	14,23333333	161,741	K8.7	1E-05	1E-05	0,064235	1E-05	0,039406	0,183185	0,713134	1E-05
HM302	PI283662SSD	Italy	42,610054	12,554097	249,464	K8.7	1E-05	1E-05	1E-05	1E-05	1E-05	1E-05	0,99993	1E-05
HM304	PI384660SSD	Morocco	33,16666667	-5,56666667	1117,567	K8.8	1E-05	1E-05	1E-05	1E-05	1E-05	1E-05	1E-05	0,99993
HM305	PI384662SSD	Morocco	34,23	-3,55	436,485	K8.8	1E-05	1E-05	1E-05	1E-05	1E-05	1E-05	1E-05	0,99993
HM306	PI493295SSD	Portugal	38,471116	-8,989549	50,155	K8.2	1E-05	0,549468	1E-05	1E-05	0,001023	1E-05	0,324184	0,125286
HM307	PI516927SSD	Morocco	31,28333333	-8,86666667	655,105	K8.8	1E-05	1E-05	1E-05	1E-05	1E-05	1E-05	1E-05	0,99993
HM308	PI516933SSD	Morocco	33,75	-6,65	341,608	K8.8	1E-05	1E-05	1E-05	1E-05	1E-05	1E-05	0,465269	0,534671
HM309	PI516939SSD	Morocco	33,56	-7,1	286,764	K8.8	1E-05	1E-05	1E-05	1E-05	1E-05	1E-05	1E-05	0,99993
HM310	PI535651SSD	Tunisia	35,853526	9,1747	973,778	K8.4	1E-05	1E-05	0,023241	0,976699	1E-05	1E-05	1E-05	1E-05
HM311	PI535752SSD	Morocco	34,4	-2,04	933,321	K8.8	0,385738	0,086279	1E-05	1E-05	1E-05	1E-05	1E-05	0,527933
HM312	PI577609SSD	Malta	35,891879	14,503041	49,146	K8.7	1E-05	1E-05	0,037647	0,020845	1E-05	0,22666	0,714807	1E-05
HM313	PI660408SSD	Cyprus	NA	NA	NA	K8.7	1E-05	1E-05	1E-05	1E-05	1E-05	1E-05	0,99993	1E-05
HM314	PI660361SSD	Greece	38	23,73333333	88,949	K8.7	1E-05	1E-05	1E-05	0,033506	0,079094	1E-05	0,88735	1E-05
HM315	PI660387SSD	France	43,55	7	7,297	K8.7	1E-05	1E-05	0,282491	0,182254	0,10847	0,193635	0,23312	1E-05
HM316	PI660421SSD	unknown	NA	NA	NA	K8.7	1E-05	1E-05	1E-05	1E-05	1E-05	1E-05	0,99993	1E-05
