# Supplementary material for: WhoGEM: an admixture-based prediction machine accurately predicts quantitative functional traits in plants
Source: Genome Biol. 2019 May 28;20:106. doi: 10.1186/s13059-019-1697-0 (PMC6537182; doi:10.1186/s13059-019-1697-0)
Supplement: Supplementary file 4 — Table S3. Maximum symptom score of 262 M. truncatula accessions in response to root infection by V. alfalfae. (CSV 6 kb) [file 13059_2019_1697_MOESM4_ESM.csv]

ID	Pop	MSS
HM001	SA22322	3,0926432
HM002	SA28064	2,1037544
HM003	ESP105-L	0,9259766
HM004	DZA045-6	1,196283
HM005	DZA315-16	2,6503852
HM006	F83005-5	2,4063178
HM007	Salses71B	3,1616247
HM008	DZA012-J	2,5063999
HM009	GRC020-B	2,0926432
HM010	SA24714	2,9315321
HM011	DZA327-7	2,7049448
HM012	SA26063	2,4259766
HM013	Salses42B	1,536294
HM014	DZA233-4	1,5644025
HM015	F11013-3	1,9907914
HM016	SA09707	2,9865008
HM019	Borung	NA
HM020	TN1.11	1,3470596
HM021	TN1.21	2,2641051
HM023	TN6.18	2,0995457
HM024	TN8.3	3,3016051
HM025	TN9.22	3,8040911
HM026	F11008-C	3,0575698
HM027	F83005-9	0,9610147
HM028	DZA241-2	0,9694803
HM031	ESP158-A	1,806929
HM032	F11005-E	3,0509766
HM033	F20047-A	3,0485295
HM034	F20089-B	1,4712147
HM035	F66017	1,6176432
HM036	GRC042-1	2,4661304
HM037	GRC064-B	3,1048126
HM038	PRT180-A	0,9718099
HM039	SA03116	3,142048
HM040	SA03780	3,5296803
HM041	SA09048	3,3914528
HM042	SA09119	1,9981988
HM043	SA09944	2,2384766
HM044	SA14161	0,7301432
HM045	SA14163	1,2426432
HM046	SA27882	1,9926432
HM047	DZA014	1,7353103
HM048	DZA016-F	3,1686436
HM049	DZA058-5	3,3234428
HM050	DZA058-J	2,1734428
HM051	DZA202-4	1,8789984
HM052	DZA210-3	2,6342894
HM053	DZA246-6	1,633628
HM054	DZA309-A	1,5599507
HM055	DZA326	1,4166968
HM056	ESP074-A	1,5700698
HM057	ESP155-D	2,2115008
HM058	ESP163-E	0,9123317
HM059	F11012-A	3,6170936
HM060	F20015-10	1,9890513
HM061	GRC033-B2	2,0721201
HM062	GRC063-D	2,8373317
HM063	PRT176-F	0,7877285
HM064	PRT178-D	2,2234428
HM065	PRT179-J	1,2771465
HM066	SA01489	1,3549243
HM067	SA01526	1,5433502
HM068	SA03648	1,0039984
HM069	SA07749	3,5266174
HM070	SA08625	3,720665
HM071	SA08626	1,345665
HM072	SA09357	0,9123317
HM073	SA09710	2,0567761
HM074	SA09866	2,6197391
HM075	SA12451	1,145665
HM076	SA23859	1,2740008
HM077	SA27062	2,7169613
HM078	SA27063	2,520665
HM079	DZA045-4c	3,245665
HM080	DZA061-B3d	1,545665
HM081	DZA202-5	2,7752947
HM082	DZA210-2	3,5919613
HM083	DZA210-5	2,8414984
HM084	DZA243-6	2,1748317
HM085	DZA319	1,295665
HM086	DZA322--	1,0464214
HM087	DZA323-1	1,2182841
HM088	DZA323-D	1,2392786
HM089	ESP155-A	2,3664984
HM091	ESP171-F	1,2308502
HM092	ESP174-A	0,833165
HM093	ESP173-A	1,4424904
HM095	F20025-4	3,6077021
HM096	F20026-F	2,3700698
HM097	F83005-G	2,6289984
HM098	PRT176-12	2,5218555
HM099	SA02840	2,0873317
HM101	A17_Varma	0,4692675
HM105	SA09137	2,4345539
HM106	SA09434	1,2345539
HM107	SA09670	2,708165
HM108	SA09715	1,5181518
HM109	SA11959	2,3789984
HM111	SA27192	3,2551888
HM112	SA28097	2,3885222
HM114	CRE009-A	3,9366895
HM115	Cyprus_C	3,7253004
HM117	ESP031-A	0,521729
HM118	ESP043-B	0,3253004
HM119	ESP050-B	0,5197448
HM120	ESP095-C	0,8415041
HM121	ESP104-A	0,3253004
HM122	Esp159-11	2,6030415
HM124	Esp165-D	1,1401152
HM125	ESP175-A	1,2708615
HM126	F20015-L	1,9473242
HM127	F20025-F	3,9086337
HM128	F20058-6	0,3610147
HM129	F20069-A	1,9794671
HM130	F20069-C	2,421729
HM131	F34042-D	1,0290041
HM133	GRC098-A	3,6050623
HM134	SA02084	3,9745067
HM135	SA02748	2,5012263
HM138	SA08454	2,5808193
HM139	SA08623	3,2447448
HM141	SA09456	0,6634417
HM143	SA10481	2,3559021
HM145	SA19964	1,5574563
HM146	SA21302	3,5660411
HM147	SA21362	1,2440965
HM148	SA21590	3,0098373
HM149	SA21819	4,0302076
HM150	SA22323	4,0030782
HM151	SA25226	3,6804722
HM152	SA25654	1,2690965
HM153	SA25898	2,3110147
HM154	SA27778	0,7141526
HM155	SA27961	2,6014909
HM156	SA28089	3,0729194
HM157	SA28099	3,8533561
HM159	arboretu	3,8546655
HM160	CRE005-A	3,2919671
HM161	DZA033-2	2,4586337
HM162	DZA055-H	1,8550623
HM163	DZA061-11	3,0016893
HM164	DZA215-5	2,867893
HM165	DZA231-1	3,7327078
HM166	DZA236-2	2,2456708
HM167	DZA242-A	2,6586337
HM168	DZA323-3	2,4086337
HM169	ESP039-A	0,9253004
HM170	ESP042-B	0,8601489
HM172	ESP048-E	0,8141526
HM173	ESP048-F	0,3253004
HM175	ESP098-B	1,8123374
HM176	ESP098-C	0,5919671
HM177	ESP100-G	1,2578401
HM178	ESP103-B	2,6100226
HM179	ESP162-A	1,6727751
HM180	ESP163-C	1,1725226
HM181	ESP175-D	2,546729
HM182	F11013-A	2,8808193
HM183	F20015-8	1,5147845
HM184	F20058-B	1,5669671
HM185	F20081-A	3,0364115
HM186	GRC024-H	3,6489115
HM187	GRC033-C	3,3456708
HM188	GRC040-1	3,772486
HM189	PRT177-C	1,0475226
HM190	SA02806	0,9836337
HM191	SA03653	1,2394052
HM192	SA07763	4,1586337
HM193	SA08638	3,1586337
HM194	SA09700	1,4190965
HM195	SA09728	3,0794671
HM196	SA09970	1,7165041
HM197	SA12455	2,9098242
HM198	SA18543	1,1122052
HM199	SA19983	2,7672447
HM200	SA19998	3,0121521
HM201	SA24576	0,6293042
HM202	SA25941	3,0123374
HM203	SA27176	3,5845727
HM205	SA28375	1,0923458
HM206	Salse57A	3,7234485
HM207	Caliph	3,0015051
HM208	Paraggio	NA
HM209	Sephi	3,1459496
HM210	TN1.1	2,3699507
HM211	TN1.17	2,6495457
HM212	TN1.3	1,4988963
HM213	TN7.11	3,0669065
HM214	TN7.13	NA
HM215	TN7.17	2,3435434
HM217	TN7.19	3,0431465
HM218	TN7.2	1,7569813
HM219	TN7.20	2,7274311
HM220	TN7.22	1,6088049
HM221	TN7.23	NA
HM222	TN7.4	3,2713392
HM223	TN8.15	2,503918
HM224	TN8.21	3,3967676
HM225	TN8.22	3,2525265
HM226	TN8.23	2,582879
HM227	TN8.24	3,1385668
HM228	TN8.25	3,2913446
HM229	TN8.28	4,2569813
HM230	TN8.4	2,7523234
HM231	TN8.5	1,6746333
HM232	TN9.12	2,1805642
HM233	TN9.15	NA
HM234	TN9.17	3,619916
HM235	TN9.20	2,0191885
HM236	TN9.21	3,149969
HM237	TN9.24	2,3590154
HM238	TN9.5	1,3310271
HM239	TN1.5	1,2745457
HM240	TN1.13	2,2131862
HM241	TN1.15	1,3729656
HM242	TN1.16	1,4094735
HM243	TN1.18	2,6569813
HM244	TN9.3	1,8971647
HM245	TN9.4	1,0903146
HM253	PI660496SSD	NA
HM256	PI442895SSD	NA
HM259	PI577599SSD	NA
HM260	PI516934SSD	NA
HM262	PI564941SSD	NA
HM266	PI660450SSD	NA
HM267	PI660437SSD	NA
HM268	PI660438SSD	NA
HM269	PI660470SSD	NA
HM270	PI493297SSD	NA
HM271	PI384664SSD	NA
HM276	PI577627SSD	NA
HM277	PI577621SSD	NA
HM278	PI577635SSD	NA
HM279	PI660460SSD	NA
HM280	D1.2.3	3,509334
HM287	PI577607SSD	NA
HM288	PI577611SSD	NA
HM289	PI577617SSD	NA
HM290	PI577640SSD	NA
HM293	PI660411SSD	NA
HM294	PI660433SSD	NA
HM295	PI660442SSD	NA
HM296	PI660444SSD	NA
HM297	PI660447SSD	NA
HM298	PI660448SSD	NA
HM299	PI660456SSD	NA
HM300	PI660488SSD	NA
HM301	PI660494SSD	NA
HM302	PI283662SSD	NA
HM304	PI384660SSD	NA
HM305	PI384662SSD	NA
HM306	PI493295SSD	NA
HM307	PI516927SSD	NA
HM308	PI516933SSD	NA
HM309	PI516939SSD	NA
HM310	PI535651SSD	NA
HM311	PI535752SSD	NA
HM312	PI577609SSD	NA
HM313	PI660408SSD	NA
HM314	PI660361SSD	NA
HM315	PI660387SSD	NA
HM316	PI660421SSD	NA
