# Supplementary material for: WhoGEM: an admixture-based prediction machine accurately predicts quantitative functional traits in plants
Source: Genome Biol. 2019 May 28;20:106. doi: 10.1186/s13059-019-1697-0 (PMC6537182; doi:10.1186/s13059-019-1697-0)
Supplement: Supplementary file 5 — Table S4. Maximum symptom score of 71 previously uncharacterized M. truncatula accessions in response to root infection by V. alfalfae. (CSV 3 kb) [file 13059_2019_1697_MOESM5_ESM.csv]

identifier	MSS	Longitude	Latitude	Predicted Phenotype	Observed Phenotype
L000054	4,09270905221993	32	34	S	S
L000153	3,62450389978859	25,0333	35,1666	S	S
L000158	2,87867056645525	33,3333	34,95	S	S
L000171	1,01795628074096	50	28	S	R
L000175	1,67867056645524	50	28	S	R
L000177	3,79117056645526	33,7666	34,65	S	S
L000183	1,21339278867746	-9	31	R	R
L000184	1,76547612201081	-9	31	R	R
L000187	1,55367056645525	-9,583	30	R	R
L000192	3,69355151883619	26,5	44,4666	S	S
L000201	2,16617056645525	-7,283	38,866	R	S
L000203	2,59270905221992	-3,77	38,1	R	S
L000214	3,30783723312191	34,0833	34,95	S	S
L000231	3,12450389978858	22,9166	37,9333	S	S
L000240	2,05863088391557	20,25	30,8333	S	S
L000243	1,49117056645524	22	32	S	R
L000258	3,55188485216954	33	35	S	S
L000270	3,99117056645525	30,8	36,9666	S	S
L000286	3,61617056645524	20,8333	32,4833	S	S
L000292	0,705456280740968	20,8333	32,5	S	R
L000296	1,54117056645524	-5,866	35,666	R	R
L000325	1,70783723312191	-9,133	38,733	R	R
L000329	1,59270905221992	-5,07	37,55	R	R
L000339	3,88402770931239	24,962	35,062	S	S
L000373	2,02688485216954	-7,725	37,153	R	S
L000374	2,07867056645525	-7,725	37,153	R	S
L000378	1,52242056645525	23,9106	40,15	S	R
L000380	3,99117056645525	23,7321	40,1591	S	S
L000382	2,99117056645525	23,0113	37,5958	S	S
L000384	3,62450389978858	22,5341	37,0225	S	S
L000385	3,58045628074097	22,5	36,9151	S	S
L000388	3,30367056645525	21,8735	37,7233	S	S
L000420	1,59270905221992	-2,9143333435	36,985668182	R	R
L000422	1,78283723312192	-3,141	36,982	R	R
L000426	2,29270905221992	-4,6255002022	37,060333252	R	S
L000434	3,09270905221992	-5,7476668358	37,641334534	R	S
L000435	3,32450389978858	-4,384	37,347	R	S
L000439	1,17867056645525	-5,668	36,074	R	R
L000441	1,45367056645525	-6,058	36,818	R	R
L000446	1,54117056645524	-6,761	37,332	R	R
L000502	0,38700389978858	-1,99	37,5	R	R
L000508	1,92867056645525	-2,914	36,985	R	R
L000516	2,6935515188362	-6,058	36,818	R	S
L000526	2,11269834423303	-8,8	37,074	R	S
L000537	3,52867056645525	25,3641	35,0663	S	S
L000563	3,81259913788383	23,9315	39,9866	S	S
L000564	4,09270905221993	23,931499481	39,986667633	S	S
L000566	0,08492056645524	25,3641	35,0663	S	R
L000609	1,81061501089969	-2,914	36,985	R	R
L000610	1,48521818550287	-2,914	36,985	R	R
L000617	1,89742056645525	-7,121	37,283	R	R
L000623	2,86617056645525	22,3563	38,3468	S	S
L000624	2,74117056645525	22,3563	38,3468	S	S
L000625	3,24831342359811	22,3563	38,3468	S	S
L000644	3,33839278867747	21,5426	38,1215	S	S
L000780	2,19270905221992	23,431499481	40,275001526	S	S
L000781	3,99117056645525	22,6241	37,5178	S	S
L000782	3,19950389978858	21,5851	37,1703	S	S
L000823	2,09270905221992	-6,1126666069	36,387664795	R	S
L000824	1,59270905221992	-5,5	36,086166382	R	R
L000827	1,44950389978858	-6,453	38,472	R	R
L000829	1,19117056645525	-1,86	37,145	R	R
L000835	1,57450389978858	-0,309	39,837	R	R
L000839	0,791170566455247	-6,496	37,118	R	R
L000840	1,49117056645525	-5,626	36,151	R	R
L000847	0,192709052219924	-1,9906667471	37,5	R	R
L000849	1,49117056645525	-1,376	37,583	R	R
L000851	1,59270905221992	-2,0739998817	38,561668396	R	R
L000952	3,02688485216953	-5,747	37,641	R	S
L000953	2,44117056645525	-4,419	37,417	R	S
L000964	1,10228167756636	-8,886	37,193	R	R
